# Supplementary material for: A Genome-Wide Association Study on Liver Stiffness Changes during Hepatitis C Virus Infection Cure
Source: Diagnostics (Basel). 2021 Aug 20;11(8):1501. doi: 10.3390/diagnostics11081501 (PMC8394459; doi:10.3390/diagnostics11081501)
Supplement: Supplementary file 1 [file diagnostics-11-01501-s001.zip]

Archive with 2 entries (2 files):
- Supplementary Figures_Diagnostics.pptx
- Supplementary tables FV_Diagnostics.pdf
